# Supplementary material for: Characterization of the Germplasm Bank for the Spanish Autochthonous Bull Breed “Asturiana de la Montaña”
Source: Animals (Basel). 2023 Apr 19;13(8):1402. doi: 10.3390/ani13081402 (PMC10135365; doi:10.3390/ani13081402)
Supplement: Supplementary file 1 [file animals-13-01402-s001.zip]

Archive with 1 entries (1 files):
- animals-2289623-supplementary.pdf
